# Supplementary material for: Anti SARS-CoV-2 Monoclonal Antibodies in Pre-Exposure or Post-Exposure in No- or Weak Responder to Vaccine Kidney Transplant Recipients: Is One Strategy Better than Another?
Source: Viruses. 2024 Feb 29;16(3):381. doi: 10.3390/v16030381 (PMC10975193; doi:10.3390/v16030381)
Supplement: Supplementary file 1 [file viruses-16-00381-s001.zip]

Archive with 1 entries (1 files):
- viruses-2832731-supplementary.pdf
